# Supplementary material for: Settlement patterns and temporal successions of coral reef cryptic communities affect diversity assessments using autonomous reef monitoring structures (ARMS)
Source: Sci Rep. 2024 Nov 7;14:27061. doi: 10.1038/s41598-024-76834-8 (PMC11543703; doi:10.1038/s41598-024-76834-8)
Supplement: Supplementary file 2 — Supplementary Material 2 [file 41598_2024_76834_MOESM2_ESM.xlsx]

## Sheet: Feuil1
		18S					COI
ARMS level	Phylum	Time			Season (Cool vs. Warm)		Time			Season (Cool vs. Warm)
		6 months vs. 1 year	6 months vs. 2 years	1 year vs. 2 years	of retrieval	of deployment	6 months vs. 1 year	6 months vs. 2 years	1 year vs. 2 years	of retrieval	of deployment
	Annelida	5	3	3	6	7	12	12	10	14	13
	Arthropoda	3	4	5	4	4	7	6	6	6	7
	Bryozoa	1	0	0	1	1	3	2	3	3	3
	Chlorophyta	0	0	0	0	0	0	0	1	1	1
	Chordata	7	2	3	5	5	2	4	4	3	2
	Cnidaria	2	2	1	2	2	3	3	2	3	4
	Echinodermata	0	1	1	1	1	2	1	2	3	2
	Mollusca	2	3	4	3	3	5	7	9	7	7
	Nematoda	0	0	0	0	0	0	0	0	0	0
	Nemertea	0	0	0	0	0	0	0	0	0	0
	Porifera	1	0	0	1	1	6	9	14	6	7
	Rhodophyta	2	4	4	3	2	4	2	4	3	3
	# OTUs which contribute for 50% of the difference	23	19	21	26	26	44	46	45	35	36
	Overall average dissimilarity	69.18	79.18	72.7	71.05	70.03	66.73	77.07	70.44	69.26	69.75
	p-value	0.003**	0.033*	0.03*	0.001***	0.005**	0.015*	0.045*	0.03*	0.009**	0.007**
500 -2000 µm	Phylum	Time			Season (Cool vs. Warm)		Time			Season (Cool vs. Warm)
		6 months vs. 1 year	6 months vs. 2 years	1 year vs. 2 years	of retrieval	of deployment	6 months vs. 1 year	6 months vs. 2 years	1 year vs. 2 years	of retrieval	of deployment
	Annelida	4	2	2	5	4	9	7	10	9	9
	Arthropoda	3	3	4	3	3	4	5	5	5	5
	Bryozoa	0	0	0	0	0	2	2	2	3	3
	Chlorophyta	0	0	0	0	0	0	0	0	1	0
	Chordata	2	0	0	2	2	1	0	1	1	1
	Cnidaria	1	0	1	1	1	2	1	0	1	1
	Echinodermata	0	1	1	1	1	1	0	1	1	2
	Mollusca	1	2	2	2	3	7	8	9	8	8
	Nematoda	0	0	0	0	0
	Nemertea	0	0	0	0	0
	Porifera	1	0	0	0	0	1	3	4	2	2
	Rhodophyta	1	1	0	1	1	2	2	1	3	3
	# OTUs which contribute for 50% of the difference	13	9	10	15	15	29	28	23	25	25
	Overall average dissimilarity	72.79	84.78	80.64	75.84	75.12	70.52	78.96	76.02	72.04	72.57
	p-value	0.036*	0.252 NS	0.027*	0.002**	0.003**	0.012*	0.063*	0.045*	0.031*	0.026*
106 - 500 µm	Phylum	Time			Season (Cool vs. Warm)		Time			Season (Cool vs. Warm)
		6 months vs. 1 year	6 months vs. 2 years	1 year vs. 2 years	of retrieval	of deployment	6 months vs. 1 year	6 months vs. 2 years	1 year vs. 2 years	of retrieval	of deployment
	Annelida	10	8	8	9	9	11	9	9	12	12
	Arthropoda	1	4	2	2	2	1	3	4	1	1
	Bryozoa	0	1	1	0	1	1	0	1	1	1
	Chlorophyta	0	0	0	0	0	1	0	1	1	1
	Chordata	5	3	3	6	6	2	2	2	2	2
	Cnidaria	3	2	1	3	3	2	2	2	3	4
	Echinodermata	0	0	0	0	0	3	5	4	4	4
	Mollusca	1	1	1	1	1	4	2	4	5	5
	Nematoda	0	1	1	0	0	0	0	0	0	0
	Nemertea	2	2	2	2	2	0	0	0	0	0
	Porifera	3	1	2	3	3	3	7	11	5	5
	Rhodophyta	0	0	0	0	0	2	2	2	4	4
	# OTUs which contribute for 50% of the difference	25	23	21	26	27	23	26	32	30	31
	Overall average dissimilarity	69.82	80.44	73.52	72.97	70.67	81.33	87.81	84.44	83.46	81.77
	p-value	0.018*	0.078 NS	0.159 NS	0.001***	0.001***	0.018*	0.054 NS	0.075 NS	0.001***	0.146 NS
Sessile	Phylum	Time			Season (Cool vs. Warm)		Time			Season (Cool vs. Warm)
		6 months vs. 1 year	6 months vs. 2 years	1 year vs. 2 years	of retrieval	of deployment	6 months vs. 1 year	6 months vs. 2 years	1 year vs. 2 years	of retrieval	of deployment
	Annelida	0	1	1	1	1	11	8	6	13	11
	Arthropoda	1	2	1	1	1	4	4	5	4	4
	Bryozoa	1	0	0	1	1	2	1	1	2	2
	Chlorophyta	0	0	0	0	0	0	0	0	0	0
	Chordata	8	3	4	7	6	3	3	2	3	2
	Cnidaria	2	1	1	2	2	3	3	2	3	3
	Echinodermata	0	0	0	0	0	0	0	0	0	0
	Mollusca	1	2	2	2	1	3	3	1	1	2
	Nematoda	0	0	0	0	0	0	0	0	0	0
	Nemertea	0	0	0	0	0	0	0	0	0	0
	Porifera	0	0	0	0	0	7	12	14	11	12
	Rhodophyta	2	5	4	3	3	3	3	3	3	3
	# OTUs which contribute for 50% of the difference	15	14	13	17	15	36	37	34	40	39
	Overall average dissimilarity	76.23	85.12	82.11	78.26	78.96	74.26	84.05	76.45	75.05	76.01
	p-value	0.027*	0.063 NS	0.063 NS	0.063 NS	0.01*	0.039*	0.03*	0.051 NS	0.27 NS	0.003**
